# Supplementary material for: Fiber mixture-specific effect on distal colonic fermentation and metabolic health in lean but not in prediabetic men
Source: Gut Microbes. 2021 Dec 20;14(1):2009297. doi: 10.1080/19490976.2021.2009297 (PMC8726743; doi:10.1080/19490976.2021.2009297)
Supplement: Supplemental Material [file KGMI_A_2009297_SM6831.zip]

Archive with 2 entries (1 files):
- supplementary/
- supplementary/Supplementary_figures_and_tables_CLEAN.docx
